# Supplementary material for: Mirror Therapy Versus Motor Imagery in Stroke Neurorehabilitation: A Systematic Review with Comparative Narrative Synthesis
Source: Life (Basel). 2026 Feb 10;16(2):306. doi: 10.3390/life16020306 (PMC12941700; doi:10.3390/life16020306)
Supplement: Supplementary file 1 [file life-16-00306-s001.zip]

Archive with 1 entries (1 files):
- life-4113636-supplementary.pdf
